# Supplementary material for: SARS-CoV-2 Omicron Specific Mutations Affecting Infectivity, Fusogenicity, and Partial TMPRSS2-Independency
Source: Viruses. 2023 May 9;15(5):1129. doi: 10.3390/v15051129 (PMC10223509; doi:10.3390/v15051129)
Supplement: Supplementary file 1 [file viruses-15-01129-s001.zip]

Archive with 1 entries (1 files):
- viruses-2349363-supplementary.pdf
